# Supplementary material for: Polypharmacology-based approach for screening TCM against coinfection of Mycoplasma gallisepticum and Escherichia coli
Source: Front Vet Sci. 2022 Sep 26;9:972245. doi: 10.3389/fvets.2022.972245 (PMC9549337; doi:10.3389/fvets.2022.972245)
Supplement: Supplementary file 1 [file Data_Sheet_1.ZIP]

Archive with 6 entries (5 files):
- Supplementary materials/Supplementary materials1.cys
- Supplementary materials/Supplementary materials2.xlsx
- Supplementary materials/Supplementary materials3.docx
- Supplementary materials/Supplementary materials4.cys
- Supplementary materials/Supplementary materials5.xlsx
- Supplementary materials/
