# Supplementary material for: Polypharmacology-based approach for screening TCM against coinfection of Mycoplasma gallisepticum and Escherichia coli
Source: Front Vet Sci. 2022 Sep 26;9:972245. doi: 10.3389/fvets.2022.972245 (PMC9549337; doi:10.3389/fvets.2022.972245)
Supplement: Supplementary file 1 [file Data_Sheet_1.ZIP › Supplementary materials/Supplementary materials2.xlsx]

## Sheet: Sheet1
	Name of traditional Chinese Medicine	Lassification
3	Mori Cortex	cough-suppressing and panting-calming medicinal		Mycoplasma Gallisepticum：According to the theoretical analysis of Chinese veterinary medicine, urgency is true and slowness is empty. The deterioration of the environment, cold and humid, poor feeding and management, and the decline of the body's resistance are the inducements to promote the infection of Mycoplasma gallisepticum. According to this reason, this disease should belong to the categor…
5	Ginkgo Folium	cough-suppressing and panting-calming medicinal
10	Eriobotryae Folium	cough-suppressing and panting-calming medicinal
31	Farfarae Flos	cough-suppressing and panting-calming medicinal
44	Stemonae Radix	cough-suppressing and panting-calming medicinal
45	Rhododendri Daurici Folium	cough-suppressing and panting-calming medicinal
12	Ephedra Herba	warm-pungent diaphoretic drug
8	Radix Bupleuri	warm-pungent diaphoretic drug
37	Paederiae Scandentis Herba	digestant medicinal
14	Evodiae Fructus	interior-warming medicinal		E.COLI:Damp heat stagnation. This syndrome is mainly caused by the exhaustion of the external syndrome of typhoid fever, and the evil is trapped in the large intestine of Yang Ming, so the treatment is mainly based on clearing the interior. The external syndrome is exhausted, the evil enters the Yangming, and the internal heat is blazing. Therefore, it is seen that the body is hot and thirsty, an…
34	Alpiniae Officinarum Rhizome	interior-warming medicinal
41	Zingiberis Rhizoma	interior-warming medicinal
18	Cornus Officinalis Sieb. Et Zucc.	astringent medicinal
25	Schisandrae Chinensis Fructus	astringent medicinal
27	Artemisia Annua L.	deficiency-heat-clearign medicinal
24	Phellodendri Amurensis Cortex	heat-clearing and dampness-drying medicinal
30	Sophorae Flavescentis Radix	heat-clearing and dampness-drying medicinal
42	Scutellariae Radix	heat-clearing and dampness-drying medicinal
11	Forsythiae Fructus	heat-clearing and detoxicating medicinal
13	Oroxyli Semen	heat-clearing and detoxicating medicinal
15	Lonicerae Japonicae Flos	heat-clearing and detoxicating medicinal
33	Scutellariae Barbatae Herba	heat-clearing and detoxicating medicinal
35	Folium Nelumbinis	heat-clearing and detoxicating medicinal			Name of traditional Chinese Medicine	classification	Meridian entry	Functions and indications	Attention
40	Uncariae Ramulus Cumuncis	liver-pacifying wind-extinguishing medicinal		3	Mori Cortex	cough-suppressing and panting-calming medicinal	Sweet, cold. Return to lung meridian.	It can relieve the lung, relieve asthma, promote water and reduce swelling. It is used for lung heat, asthma and cough, edema, fullness, less urine, and swelling of face and skin
6	Corydalis Rhizoma	qi-regulating medicinal		5	Ginkgo Folium	cough-suppressing and panting-calming medicinal	Sweet, bitter, lewd, peaceful. Heart returning and lung meridian	It can promote blood circulation and remove blood stasis, clear collaterals and relieve pain, restrain the lungs and relieve asthma, remove turbidity and reduce fat. It is used for blood stasis, chest pain, stroke hemiplegia, lung deficiency, cough and asthma, hyperlipidemia
20	Dalbergiae Odoriferae Lignum	qi-regulating medicinal		10	Eriobotryae Folium	cough-suppressing and panting-calming medicinal	Bitter, slightly cold, return to the lung, stomach meridian	It can clear the lungs and stop coughing, reduce adverse reaction and stop vomiting. It is used for cough with lung heat, dyspnea, nausea with stomach heat, and thirst.
39	Linderae Radix	qi-regulating medicinal		12	Ephedra Herba	warm-pungent diaphoretic drug	Pungent, slightly bitter, warm. Return to the lung and bladder meridian.	Sweating, dispersing cold, dispersing lung, relieving asthma, promoting water and reducing swelling. It is used for cold, chest tightness, wheezing and cough, Feng Shui edema. Honey ephedra moistens the lungs and relieves cough. It is mostly used for asthma and cough.
26	Cnidii Fructus	medicinal for detoxification、parasiticide、drying dampness and relieving itching		8	Radix Bupleuri	warm-pungent diaphoretic drug	Pungent, bitter and slightly cold. Return to liver, gallbladder and lung meridian	It is used for evacuating fever, soothing liver and relieving depression, and lifting Yang Qi. It is used for cold and fever, cold and heat exchanges, chest pain, irregular menstruation, uterine prolapse and anal prolapse.
2	Radix Salviae	blood-activating and stasis-dispelling medicinal		14	Evodiae Fructus	interior-warming medicinal	Pungent, bitter and hot; Weak toxicity. Return to liver, spleen, stomach and kidney meridian	Dispersing cold and relieving pain, reducing adverse reaction and stopping vomiting, helping yang to stop diarrhea. It is used for Jueyin headache, cold hernia abdominal pain, cold and wet beriberi, menstrual abdominal pain, abdominal distension, vomiting and acid swallowing, and five shift diarrhea.
21	Myrrha	blood-activating and stasis-dispelling medicinal		18	Cornus Officinalis Sieb. Et Zucc.	astringent medicinal	Sour, astringent, slightly warm. Return to liver and kidney meridian.	Tonify the liver and kidney, and remove astringency. Used for vertigo and tinnitus, waist and knee pain, impotence and ejaculation, enuresis and frequent urination, metrorrhagia, sweating and collapse, internal heat and thirst.
29	Chuanxiong Rhizoma	blood-activating and stasis-dispelling medicinal		11	Forsythiae Fructus	heat-clearing and detoxicating medicinal	Bitter, slightly cold. Return to the lung, heart and small intestine.	Clearing away heat and toxin, eliminating swelling and dispersing knots, and evacuating wind heat. Used for carbuncle Gangrene, scrofula, mastitis, erysipelas, wind heat cold, febrile disease at the beginning, warm fever in the camp, high fever Thirst, dizziness and spots, hot shower and astringent pain.
36	Spatholobus Suberectus Dunn	blood-activating and stasis-dispelling medicinal		13	Oroxyli Semen	heat-clearing and detoxicating medicinal	Bitter, sweet and cold. Return to the lung, liver and stomach meridian.	Clearing the lung and throat, soothing the liver and stomach. Used for lung heat cough and throat Arthralgia, hoarseness, liver and stomach qi pain.
16	Carthami Flos	blood-activating and expectorant drugs		15	Lonicerae Japonicae Flos	heat-clearing and detoxicating medicinal	Sweet, cold. Return to the lung, heart and stomach meridian.	Clearing heat and detoxifying, evacuating wind heat. Used for carbuncle, sore, throat Arthralgia, erysipelas, heat toxin blood dysentery, wind heat cold, febrile fever.
17	Curcumae Radix	blood-activating and expectorant drugs		6	Corydalis Rhizoma	qi-regulating medicinal	Spicy, bitter and warm. Return to liver and spleen meridian.	Invigorate blood, promote qi and relieve pain. It is used for chest and flank pain, epigastric pain, chest arthralgia, dysmenorrhea, postpartum blood stasis, tumbling and swelling
9	Hippophae Fructus	phlegresolving medicine		20	Dalbergiae Odoriferae Lignum	qi-regulating medicinal	Hot and warm. Channel of returning to liver and spleen	Remove stasis and stop bleeding, regulate qi and relieve pain. It is used for vomiting blood and bleeding, Traumatic bleeding, liver depression and flank pain, chest pain and tingling pain, falling pain, vomiting and abdominal pain.
19	Peucedani Radix	phlegresolving medicine		2	Radix Salviae	blood-activating and stasis-dispelling medicinal	Bitter, slightly cold. Belonging to heart and liver meridian	Promoting blood circulation and removing stasis, relieving pain, clearing the heart and eliminating annoyance, and cooling the blood Carbuncle. It is used for chest arthralgia, abdominal pain, accumulation of symptoms and pains, heat arthralgia, and upset Sleep, irregular menstruation, dysmenorrhea, amenorrhea, sore“
28	Arum Ternatum Thunb.	phlegresolving medicine		16	Carthami Flos	blood-activating and expectorant drugs	Hot, warm. It belongs to the heart and liver meridian.	Promoting blood circulation, dispersing stasis and relieving pain. It is used for amenorrhea and dysmenorrhea, No malodor, swelling, chest pain, abdominal pain, chest pain, chest pain The wound is swollen and painful.
43	Amomum Aurantiacum H. T. Tsai Et S. W. Zhao	dampness-resolving medicinal		17	Curcumae Radix	blood-activating and expectorant drugs	Spicy, bitter and warm. Return to liver and spleen meridian.	It can break blood, eliminate accumulation and relieve pain. It is used for the treatment of symptoms, blood stasis, amenorrhea, chest pain and heartache, and food swelling
46	Lycii Fructus	yin-tonifying medicinal		9	Hippophae Fructus	phlegresolving medicine	Sour, astringent, warm. Return to spleen, stomach, lung and heart meridian.	Invigorating the spleen and eliminating food, relieving cough and phlegm, promoting blood circulation and dispersing stasis. Used for spleen Deficiency of food, food accumulation, abdominal pain, cough and phlegm, chest pain and heartache, blood stasis, blood stasis and stasis“
4	Isatdis Radix	yang-tonifying medicinal		19	Peucedani Radix	phlegresolving medicine	Bitter, pungent and slightly cold. Return to lung meridian.	Reduce Qi and remove phlegm, disperse wind and clear heat. It is used for phlegm, heat and asthma. It is slightly The phlegm is yellow and thick, and the wind is hot and the cough is full of phlegm.
7	Epimrdii Herba	yang-tonifying medicinal		4	Isatdis Radix	yang-tonifying medicinal	Bitter, cold. Belonging to heart and stomach meridian	It can clear away heat and detoxify, cool blood and facilitate swallowing. It is used for epidemic disease, fever, sore throat, epidemic spots, rash, rotten throat, big head plague, erysipelas and carbuncle
22	Eucommiae Cortex	yang-tonifying medicinal		7	Epimrdii Herba	yang-tonifying medicinal	Spicy, sweet and warm. Return to liver and kidney meridian.	Tonifying Kidney Yang, strengthening muscles and bones, dispelling wind and dampness. Used for kidney yang deficiency Aging, impotence and ejaculation, muscle and bone weakness, rheumatism and arthralgia, numbness and contracture.
23	Morindae Officinalis Radix	yang-tonifying medicinal		1	licorice	qi-tonifying medicinal	Sweet, peaceful. Return to the heart, lung, spleen and stomach meridian.	Replenish spleen and Qi, clear heat and detoxify, expectorant and stop cough, relieve pain in a timely manner, and harmonize various drugs. It is used for spleen and stomach weakness, fatigue and fatigue, palpitation and shortness of breath, cough and phlegm, abdominal pain and limb contracture, carbuncle swelling and sores, and relieving drug toxicity and intensity.	It should not be used with seaweed, Beijing euphorbia, red Euphorbia, kansui and Daphne genkwa
1	licorice	qi-tonifying medicinal
32	Jujubae Fructus	qi-tonifying medicinal
38	Codonopsis Radix	qi-tonifying medicinal			Mori Cortex，Ginkgo Folium，Forsythiae Fructus，Radix Salviae，Isatdis Radix，licorice
47	Hedysarum Multijugum Maxim.	qi-tonifying medicinal
48	Capsici Fructus	medicinal for drawing out toxin、suppuration and promoting granulation
					Drug after screening：Forsythiae Fructus，Isatdis Radix（sovereign medicinal），Mori Cortex，Ginkgo Folium（minister medicinal），Radix Salviae，licorice（assistant medicinal）
