# Supplementary material for: Polypharmacology-based approach for screening TCM against coinfection of Mycoplasma gallisepticum and Escherichia coli
Source: Front Vet Sci. 2022 Sep 26;9:972245. doi: 10.3389/fvets.2022.972245 (PMC9549337; doi:10.3389/fvets.2022.972245)
Supplement: Supplementary file 1 [file Data_Sheet_1.ZIP › Supplementary materials/Supplementary materials5.xlsx]

## Sheet: Sheet1
Compound	Description	m.z	Retention.time..min.	LQ_20200826_neg.X5.1	LQ_20200826_neg.X5.2	LQ_20200826_neg.X5.3
5.33_623.1976m/z	Forsythiaside	623.198	5.33348	176571	166207	175647
6.49_717.1457m/z	Salvianolic acid B	717.146	6.48942	161008	145827	153309
9.31_821.3972m/z	Glycyrrhizic acid	821.397	9.3071	61205.8	55703.3	61696.1
7.00_579.2074m/z	Phillyrin	579.207	7.0019	43553.3	33969.4	38911
0.70_192.0272n	Citric acid	191.02	0.696717	27953	27019.8	28406.5
5.11_549.1603m/z	Liquiritigenin 7-apiofuranoside-4'-glucoside	549.16	5.11065	28028.9	24235.4	27316
0.61_342.1159n	Sucrose	387.114	0.6074	23851.1	20507.4	26846.6
5.80_543.1827m/z	Matairesinoside	543.183	5.8023	21632.4	23518.2	19341.9
4.35_450.1511n	Forsythenside A	449.144	4.35253	19729.4	17848.4	17990.9
6.49_538.1103n	Lithospermic acid	521.107	6.4941	21212.1	14664.5	17055.1
1.86_376.1359n	Loganic acid	375.129	1.86267	16434.7	15220	16026.8
2.36_461.1654m/z	Forsythoside E	461.165	2.35663	13455.9	16466.2	15947.7
6.87_493.1127m/z	Salvianolic acid A	493.113	6.86873	15007.1	13523.4	15891
4.96_609.1468m/z	Rutin	609.147	4.9555	16195.1	13217.3	12841.3
5.55_593.1515m/z	Kaempferol 3-O-rutinoside	593.152	5.55447	15425.4	12269.3	13865.1
5.51_477.1396m/z	Calceolarioside B	477.14	5.51013	14309.8	12432.2	13745
5.09_417.1179m/z	Liquiritin	417.118	5.08833	13754.7	11007.2	12992.6
0.92_316.1158n	Cornoside	361.114	0.919367	11836.4	11016.9	10582.7
0.59_175.1188m/z	DL-Arginine	175.119	0.586733	11285.9	10787.7	11267.8
5.69_623.1656m/z	rcissin	623.166	5.6883	11546	10094.7	11686.5
6.07_520.1930n	Pinoresinol O-beta-D-glucopyranoside	565.192	6.06643	10388.5	9802.43	9751.59
8.41_292.2035n	9-Oxo-10E,12Z,15Z-octadecatrienoic acid	293.211	8.4085	7405.6	6704.93	11247
9.64_308.1986n	3-Cyclopentene-1-octanoic acid, 2-(3-hydroxy-1-penten-1-yl)-5-oxo-	331.188	9.6386	5731.19	5600.35	11973.8
4.82_739.2092m/z	Grosvenorin	739.209	4.8215	8021.53	7135.35	7448.57
2.76_466.1504n	Forsythenside B	511.146	2.75778	8410.9	6879.54	7111.03
6.91_408.1407n	Ginkgolide A	453.139	6.9134	7622.22	7061.78	7275.69
5.56_594.1573n	Kaempferol 3-glucorhamnoside	617.146	5.55515	7750.42	7034.37	7008
8.09_358.1413n	Matairesinol	381.13	8.08752	6745.9	6622.84	6354.87
5.69_624.1676n	Isorhamnetin 3-neohesperidoside	647.158	5.68965	6925.72	5968.41	6485.78
6.69_739.1868m/z	Kaempferol 3-[6'''-p-coumarylglucosyl-(1->2)-rhamnoside]	739.187	6.68958	6453.31	5919.33	6479.88
5.40_440.1312n	Ginkgolide C	439.124	5.39932	5555.71	6036.98	5545.81
8.08_358.1409n	(+)-Pinoresinol	357.134	8.07933	5420.24	5349.83	6299.98
6.33_755.1842m/z	Quercetin 3-(6'''-p-coumarylglucosyl)(1->2)-rhamnoside	755.184	6.33327	4954.82	4757.65	4604.74
5.13_550.1674n	Licuroside	573.157	5.12967	4633.68	5019.2	4505.08
2.51_568.1783n	Mulberroside A	567.171	2.51213	4393.92	4036.74	4414.44
0.65_133.0143m/z	DL-Malic acid	133.014	0.65205	4131.07	4125.4	4243.61
0.58_666.2219n	Stachyose	711.221	0.5849	4415.93	3798.82	3946.16
4.22_755.2040m/z	Manghaslin	755.204	4.21837	4191.84	3843.79	3960.99
2.27_300.1203n	Salidroside	345.118	2.26697	4137.72	3428.46	3636.36
0.65_116.0703m/z	Proline	116.07	0.653233	3724.03	3420.22	3486.61
4.81_740.2147n	Robinin	763.203	4.81385	4014.01	3197.26	3182.31
0.61_191.0563m/z	(-)-Quinic acid	191.056	0.6074	3675.06	3139.12	3534.7
5.20_755.2407m/z	Forsythoside B	755.241	5.19948	3470.1	2931.97	3328.28
17.84_390.2764n	Bis(2-ethylhexyl) phthalate	413.266	17.8358	2944.15	3333.3	3073.58
3.07_179.0349m/z	Caffeic acid	179.035	3.0721	3143.72	2830.35	3019.93
6.82_255.0660m/z	Liquiritigenin	255.066	6.82407	2759.4	2798.04	3016.22
0.81_268.1046m/z	Adenosine	268.105	0.8099	2710.84	2894.38	2804.54
5.73_447.0922m/z	Quercitrin	447.092	5.73247	2840.5	2785.58	2719.3
0.58_195.0513m/z	D-Gluconic acid	195.051	0.5849	3228	2639.74	2440.47
6.11_187.0976m/z	Azelaic acid	187.098	6.11027	2366.7	2255.65	2575.74
1.57_198.0539n	Salvianic acid A	197.046	1.572	2417.22	2140.96	2308.78
6.76_695.1973m/z	Isoliquiritigenin 4-O-(5'''-O-p-coumaroyl)-apiofuranosyl-(1'''->2''')-glucoside	695.197	6.75723	2087.85	2023.03	2494.54
5.71_417.0818m/z	Salvianolic acid D	417.082	5.71047	2151.65	2003.39	2377.68
6.71_475.1232m/z	Ononin	475.123	6.7119	2303.05	2068.22	2098.1
2.45_137.0243m/z	3,4-Dihydroxybenzaldehyde	137.024	2.4453	1833.66	1879.77	2189.42
3.00_177.0194m/z	Esculetin	177.019	3.0046	1939.19	1976.91	1947.23
8.01_285.0406m/z	Kaempferol	285.041	8.01202	1442.58	1859.41	2519.63
9.06_252.2089n	Palmitic acid alkyne	253.216	9.0563	1207.63	1210.36	2642.98
2.28_200.0471m/z	2-Chloro-L-phenylalanine	200.047	2.27665	1604.66	1602.93	1835.86
4.22_682.2472n	Pinoresinol diglucoside	727.246	4.21837	1727.33	1660.66	1608.93
8.66_256.0735n	Isoliquiritigenin	255.066	8.65913	1564.29	1474.6	1915.38
4.93_770.2281n	Typhaneoside	769.221	4.93333	1754.46	1511.79	1620.87
5.04_577.1557m/z	Violanthin	577.156	5.044	1471.68	1471.52	1731.24
6.78_579.2072m/z	Arctiin	579.207	6.77957	1668.65	1588.89	1397.9
6.82_725.2090m/z	Licorice glycoside C1	725.209	6.82407	1615.99	1382.88	1655.57
1.44_120.0804m/z	2-Amino-1-phenylethanol	120.08	1.44387	1378.58	1384.43	1466.59
2.91_353.0872m/z	4-O-Caffeoylquinic acid	353.087	2.9146	1560.57	1305.44	1360.36
9.64_307.1909m/z	Corchorifatty acid B	307.191	9.64058	906.982	1056.66	2211.8
15.78_330.2771n	2-Palmitoyl-rac-glycerol	353.266	15.7784	1099.08	1197.44	1833.15
2.19_188.0705m/z	3-Indoleacrylic acid	188.07	2.18682	1299.94	1304.89	1358.07
1.06_184.0968m/z	Ginkgotoxin	184.097	1.05872	1313.48	1209.87	1375.76
1.75_153.0192m/z	Gentisic acid	153.019	1.75067	1280.79	1411.86	1131.39
0.61_504.1684n	Manninotriose	549.167	0.6074	1252.59	1272.81	1279.39
7.85_269.0457m/z	Apigenin	269.046	7.85468	1072.3	1361.75	1366.71
9.80_285.0763m/z	4',5-Dihydroxy-7-methoxyflavanone	285.076	9.79642	1004.82	1121.71	1453.51
1.95_353.0884m/z	Neochlorogenic acid	353.088	1.95165	1333.39	1122.16	1122.81
5.89_477.1032m/z	Nepetin 7-glucoside	477.103	5.88845	1011.51	941.921	1200.84
6.71_286.0837n	Licochalcone B	285.076	6.7119	929.886	1013.99	1131.26
0.67_136.0616m/z	Adenine	136.062	0.6749	1131.75	1001.2	919.126
9.91_283.0607m/z	Genkwanin	283.061	9.90708	812.265	972.198	1212.54
1.62_205.0376n	Xanthurenic acid	206.044	1.62418	1059.61	823.442	1104.25
6.33_431.0967m/z	Afzelin	431.097	6.33327	954.004	901.581	1048.83
5.15_640.1625n	Laricitrin 3-rutinoside	663.152	5.15217	1054.02	923.582	914.578
6.22_447.0923m/z	Luteolin-4'-O-glucoside	447.092	6.2216	891.56	1019.62	929.95
4.84_325.0924m/z	Bilobalide	325.092	4.8435	1034.01	838.18	891.781
2.31_339.0713m/z	Esculin	339.071	2.3118	1014.68	888.189	858.899
5.96_431.0974m/z	Apigenin 7-glucoside	431.097	5.95528	838.265	854.161	927.346
0.99_132.1014m/z	L-Isoleucine	132.101	0.99055	807.95	851.676	805.306
2.74_175.0615m/z	2-Isopropylmalic acid	175.061	2.73562	798.183	775.523	769.901
12.82_495.3320n	1-Palmitoyl-sn-glycero-3-phosphocholine	496.339	12.8244	563.027	535.375	1206.15
10.22_367.1176m/z	Icaritin	367.118	10.2197	449.293	695.443	1134.16
5.67_219.1014m/z	Carboxyibuprofen	219.101	5.6673	785.778	686.983	794.339
0.70_146.0921m/z	4-Guanidinobutyric acid	146.092	0.697067	703.83	677.53	788.765
11.83_293.2117m/z	9S-Hydroxy-10E,12Z,15Z-octadecatrienoic acid	293.212	11.8285	417.627	599.934	1073.14
17.20_345.2428m/z	Ginkgolic acid I	345.243	17.1965	431.404	515.078	1108
3.32_431.1188m/z	Tachiogroside B	431.119	3.32175	711.8	653.845	670.119
6.00_741.1412m/z	Yunneic acid G	741.141	6.00362	701.318	574.653	752.05
6.13_719.1619m/z	Sagerinic acid	719.162	6.13277	634.771	643.904	727.444
7.13_201.1131m/z	3-tert-Butyladipic acid	201.113	7.13438	654.062	535.422	804.255
8.50_311.2214m/z	9-Hydroperoxy-10E,12Z,15Z-octadecatrienoic acid	311.221	8.49683	624.17	494.341	850.828
3.48_686.2789n	Secoisolariciresinol diglucoside	731.277	3.47908	675.906	579.693	626.386
5.93_137.0241m/z	4-Hydroxybenzoic acid	137.024	5.93278	677.05	523.205	663.875
5.60_721.1999m/z	6'''-(3-Hydroxy-3-methylglutaroyl)isoviolanthin	721.2	5.5988	570.769	641.136	649.57
4.62_917.2357m/z	Quercetin 3-(6'''-p-coumarylglucosyl)(1->2)-rhamnoside-7-glucoside	917.236	4.62002	601.281	573.466	677.496
0.67_527.1580m/z	Erlose	527.158	0.6749	573.659	557.336	710.156
7.40_695.1985m/z	Licorice glycoside D1	695.199	7.40403	598.961	602.93	637.014
8.92_268.0733n	Formononetin	269.081	8.9223	542.434	596.508	617.165
9.84_625.1714m/z	Mulberrofuran C	625.171	9.84008	305.535	367.201	1080.09
4.13_625.1404m/z	Myricetin-3-O-rutinoside	625.14	4.12903	545.415	582.285	591.823
1.91_389.1085m/z	Forsythide	389.109	1.90715	543.08	608.956	566.048
6.00_594.1565n	Datiscin	617.146	6.00362	620.158	464.05	619.3
4.97_303.0497m/z	Quercetin	303.05	4.97468	500.019	622.873	523.183
13.29_294.1254n	Tanshinone IIA	317.115	13.2929	443.265	512.697	647.313
3.46_711.2145m/z	Liquiritigenin 7-glucoside-4'-apiosyl-(1->2)-glucoside	711.214	3.45658	581.225	496.214	498.319
2.91_295.1052n	Indican	294.098	2.9146	554.605	541.472	460.991
4.13_163.0401m/z	trans-2-Hydroxycinmic acid	163.04	4.12903	491.337	521.738	539.507
0.83_152.0568m/z	2-Hydroxy-6-aminopurine	152.057	0.83255	471.579	528.128	546.933
8.41_195.1376m/z	Sedanolide	195.138	8.4085	535.477	336.259	651.744
3.68_593.1508m/z	Vicenin 2	593.151	3.68107	527.42	422.637	534.254
7.02_285.0401m/z	Luteolin	285.04	7.02388	348.968	547.371	582.483
4.72_192.0422n	6-Hydroxy-7-methoxycoumarin	193.049	4.72368	525.158	479.185	451.89
8.33_325.1076m/z	Moracin P	325.108	8.32548	418.124	503.771	491.66
8.24_315.0504m/z	Tamarixetin	315.05	8.23633	400.484	454.375	549.109
4.27_564.1472n	Schaftoside	565.154	4.27488	507.638	433.616	448.589
5.15_464.0944n	Hyperoside	487.083	5.15217	436.519	476.999	475.478
8.19_215.1288m/z	Undecanedioic acid	215.129	8.19117	398.417	404.346	518.42
4.08_403.1236m/z	Oleoside 11-methyl ester	403.124	4.08422	467.757	404.846	438.661
5.53_769.2573m/z	Poliumoside	769.257	5.5323	382.802	343.805	553.041
0.61_179.0566m/z	D-Fructose	179.057	0.6074	367.786	400.579	491.732
9.48_551.0978m/z	Bilobetin	551.098	9.48427	316.509	444.178	497.897
17.04_319.2272m/z	Ginkgolic acid (C130)	319.227	17.0395	240.426	392.471	601.707
5.35_625.2107m/z	Acteoside	625.211	5.35448	386.64	458.111	375.775
5.49_463.0874m/z	Quercetin 3-glucoside	463.087	5.48797	332.058	448.177	439.835
14.91_435.2505m/z	1-Oleoyl-L-.alpha.-lysophosphatidic acid	435.251	14.9077	515.935	341.208	349.895
5.87_478.1095n	Isorhamnetin 3-O-glucoside	501.1	5.8688	337.682	313.639	541.624
6.98_299.0557m/z	Chrysoeriol	299.056	6.97957	371.877	345.794	451.469
6.38_362.1720n	(-)-Secoisolariciresinol	361.165	6.37777	375.624	411.825	339.942
4.97_465.1017m/z	Isoquercitin	465.102	4.97468	336.603	357.003	427.602
7.01_189.0904m/z	Acetyleugenol	189.09	7.00857	392.304	211.828	501.369
5.07_303.0497m/z	3,5,7,3',4'-Pentahydroxyflavanone	303.05	5.06617	365.787	390.717	339.109
6.14_383.0734m/z	Rosmarinic acid	383.073	6.13745	333.79	409.843	351.146
2.48_190.0495m/z	Kynurenic acid	190.05	2.47747	383.127	336.633	373.737
1.75_109.0292m/z	Pyrocatechol	109.029	1.75067	347.242	335.295	382.902
8.88_181.1218m/z	Methyl perillate	181.122	8.8783	446.121	271.985	312.254
0.79_388.0376m/z	Progoitrin	388.038	0.785383	341.914	324.903	362.75
2.72_355.1020m/z	Chlorogenic acid	355.102	2.72347	329.026	325.819	369.844
7.27_692.1987m/z	Licorice glycoside E	692.199	7.26888	312.909	335.696	359.262
2.27_198.0325m/z	4-Chloro-L-phenylalanine	198.033	2.26697	340.921	325.084	327.554
2.18_203.0827m/z	L-Tryptophan	203.083	2.17715	313.108	350.285	305.549
10.65_565.1134m/z	Isoginkgetin	565.113	10.645	220.704	303.561	390.937
0.61_165.0403m/z	D-Arabinonic acid	165.04	0.6074	308.379	405.319	193.994
0.81_182.0812m/z	L-Tyrosine	182.081	0.8099	287.014	288.093	327.651
3.93_405.1183m/z	Astringin	405.118	3.92672	314.667	270.498	305.89
9.53_367.1180m/z	Topazolin	367.118	9.52943	233.626	283.802	349.854
0.65_173.0461m/z	Shikimic acid	173.046	0.65205	280.719	295.722	286.718
12.40_279.2318m/z	(Z,Z,Z)-Octadeca-9,12,15-trienoic acid	279.232	12.3988	209.07	199.101	442.769
6.22_301.0344m/z	5,7,3',4',5'-Pentahydroxyflavone	301.034	6.2216	286.258	237.985	310.536
10.35_355.1545m/z	Glyasperin C	355.155	10.3542	169.833	226.455	430.89
1.51_126.0310n	5-Hydroxymethyl-2-furaldehyde	109.028	1.51118	275.486	165.725	349.928
5.51_610.1517n	Quercetin 3-glucosyl-(1->2)-rhamnoside	633.14	5.51015	243.08	236.989	296.036
3.55_181.0142m/z	4-Hydroxyisophthalic acid	181.014	3.54657	253.895	246.608	270.091
9.59_295.2266m/z	9-Oxo-10E,12Z-octadecadienoic acid	295.227	9.5936	163.809	169.52	420.719
3.99_179.0354m/z	2,3-Dihydro-1,4-benzodioxine-5-carboxylic acid	179.035	3.99405	109.281	567.646	58.5604
13.14_521.3474n	1-Oleoyl-sn-glycero-3-phosphocholine	522.355	13.1371	164.925	162.314	376.673
9.86_626.1763n	Kuwanon L	627.184	9.86308	87.2202	103.685	508.107
7.91_176.0704m/z	2-Methoxyquinolin-8-ol	176.07	7.90668	244.909	223.686	204.921
10.82_567.1274m/z	Ginkgetin	567.127	10.8242	94.5345	192.925	385.996
6.44_253.0504m/z	7,4'-Dihydroxyflavone	253.05	6.44458	95.1346	417.066	146.896
12.12_579.1293m/z	Sciadopitysin	579.129	12.1186	128.502	203.625	317.907
6.00_287.0546m/z	Datiscetin	287.055	6.00362	212.607	269.434	167.447
10.69_355.1176m/z	Gancaonin O	355.118	10.6889	118.844	147.337	355.6
2.98_153.0195m/z	.beta.-Resorcylic acid	153.019	2.9821	305.126	217.39	86.2709
8.90_249.1847m/z	trans-trans-10,11-Epoxyfarnesenic acid methyl ester	249.185	8.90013	237.788	127.89	230.86
0.83_282.0843m/z	Guanosine	282.084	0.830217	201.226	169.552	225.132
13.09_149.0226m/z	Phthalic anhydride	149.023	13.0929	187.24	206.389	190.399
14.37_393.2400m/z	1-Hexadecanoyl-2-sn-glycero-3-phosphate	393.24	14.3707	132.695	161.429	280.94
11.22_313.2378m/z	9,10-Dihydroxy-12Z-octadecenoic acid	313.238	11.2247	104.625	154.515	301.739
4.46_206.0818m/z	N-Acetyl-DL-phenylalanine	206.082	4.46335	170.343	226.99	162.382
11.29_323.1286m/z	Glabridin	323.129	11.2918	111.723	148.319	299.29
9.04_229.1444m/z	Dodecanedioic acid	229.144	9.03862	139.609	167.722	242.083
1.03_169.0146m/z	Gallic acid	169.015	1.03187	196.154	179.662	168.883
2.56_327.1079m/z	Aucubin	327.108	2.55678	165.165	163.381	195.22
1.62_160.0397m/z	Quinoline-2,6-diol	160.04	1.61667	165.193	64.0589	293.173
3.23_153.0192m/z	3,4-Dihydroxybenzoic acid	153.019	3.22925	286.871	127.161	104.533
2.03_127.0384m/z	Maltol	127.038	2.0285	242.014	102.138	155.832
6.53_301.0347m/z	Morin	301.035	6.53342	110.031	218.675	170.323
6.67_419.1332m/z	Isoliquiritin	419.133	6.67258	177.427	159.111	157.601
12.15_276.0787n	Tanshinone I	299.07	12.155	141.054	162.077	190.505
8.10_299.0556m/z	Diosmetin	299.056	8.10167	137.165	142.238	208.279
18.25_373.2734m/z	Ginkgolic acid II	373.273	18.2515	113.516	110.149	264.003
3.86_121.0299m/z	4-Hydroxybenzaldehyde	121.03	3.85973	95.1098	204.02	168.145
1.46_164.0720m/z	L-Phenylalanine	164.072	1.46035	161.453	194.217	110.057
4.82_193.0503m/z	trans-Ferulic acid	193.05	4.8215	152.176	127.469	184.693
3.89_120.0436m/z	3-Pyridylacetic acid	120.044	3.89207	164.295	164.191	135.044
9.55_271.0607m/z	Licodione	271.061	9.5516	106.418	120.944	224.831
9.08_381.2264m/z	Prostaglandin F2.alpha. 1,11-lactone	381.226	9.08345	159.136	167.097	125.166
5.11_901.2448m/z	Kaempferol 3-(6'''-p-coumaroylglucosyl)-(1->2)-rhamnoside-7-glucoside	901.245	5.11065	159.414	113.11	174.986
2.19_231.1705m/z	Leu-Val	231.171	2.18682	143.651	144.776	155.072
0.76_323.0276m/z	1-.beta.-D-Arabinofuranosyluracil 5'-monophosphate	323.028	0.763217	163.201	146.667	116.352
1.20_144.0473m/z	5-(2-Hydroxyethyl)-4-methylthiazole	144.047	1.19537	101.355	166.324	146.295
1.64_218.1035m/z	Pantothenic acid	218.104	1.63883	134.274	147.494	127.282
10.26_293.1752m/z	[6]-Gingerol	293.175	10.2644	172.46	119.212	113.37
1.83_233.1495m/z	Thr-Leu	233.149	1.82667	135.277	124.807	131.294
0.99_121.0644m/z	2-(3-Hydroxyphenyl)ethanol	121.064	0.99055	75.7871	71.403	241.452
2.31_305.0659m/z	(-)-Gallocatechin	305.066	2.3118	131.56	145.745	109.705
7.72_152.0354m/z	3-Methyl-4-nitrophenol	152.035	7.71985	131.285	113.319	139.614
8.82_537.0822m/z	Cupressuflavone	537.082	8.81647	92.2688	127.11	161.599
6.18_507.1121m/z	Syringetin 3-galactoside	507.112	6.1771	153.717	121.179	100.108
14.04_483.2715m/z	1-Palmitoyl-2-hydroxy-sn-glycero-3-phospho-(1'-rac-glycerol)	483.272	14.0385	66.3799	88.1924	198.973
6.13_461.1079m/z	Tectoridin	461.108	6.13277	142.227	102.877	103.04
0.56_164.0920m/z	1-Deoxynojirimycin	164.092	0.564567	103.111	85.8483	142.98
11.02_313.2380m/z	12,13-Dihydroxy-9Z-octadecenoic acid	313.238	11.0237	63.5857	91.2828	169.035
9.95_353.1021m/z	Sanggenon H	353.102	9.95192	78.4126	105.447	139.711
13.09_279.1587m/z	1,2-Benzenedicarboxylic acid, bis(2-methylpropyl) ester	279.159	13.0929	107.259	106.02	108.591
7.13_283.0608m/z	Calycosin	283.061	7.13438	146.4	108.152	66.3489
2.52_245.0806m/z	Oxyresveratrol	245.081	2.52213	100.022	111.896	106.905
14.48_439.3571m/z	Betulinic acid	439.357	14.4845	52.72	56.3255	200.563
10.40_279.1601m/z	(E)-5-(1,5-Dimethyl-3-oxo-1-hexenyl)-2-methyl-2-cyclohexen-1-one	279.16	10.3991	78.2094	91.3485	139.058
1.47_103.0535m/z	Phenylacetaldehyde	103.054	1.46637	108.512	103.126	88.0005
2.16_130.0313m/z	Epigoitrin	130.031	2.16415	49.1411	176.963	73.0226
3.69_595.1639m/z	Kaempferol 3-glucosyl-(1->2)-rhamnoside	595.164	3.68858	76.0126	68.2459	153.017
14.82_439.3565m/z	Ursolic acid	439.357	14.8197	56.6064	64.1342	172.594
3.77_511.1451m/z	Agnuside	511.145	3.77107	64.2384	141.612	82.9256
14.97_389.2689m/z	12-Ketodeoxycholic acid	389.269	14.9741	62.2295	78.9727	144.59
5.58_925.2345m/z	Kaempferol 3-(6-[4-glucosyl-p-coumaryl]glucosyl)(1->2)-rhamnoside	925.235	5.57782	79.5358	69.9705	130.537
18.82_397.3822m/z	.beta.-Sitosterol	397.382	18.8199	70.9622	65.8025	120.281
8.08_329.0671m/z	Tricin	329.067	8.07933	69.9832	60.6686	122.776
6.14_463.1227m/z	Diosmetin 7-O-beta-D-glucopyranoside	463.123	6.13745	85.8627	67.7934	90.5486
10.31_313.0715m/z	Pectolirigenin	313.071	10.3095	61.1214	77.0628	98.8915
7.52_241.0484m/z	Anthraflavic acid	241.048	7.52372	49.0376	100.269	77.5696
3.08_355.1019m/z	Scopolin	355.102	3.08377	71.5763	76.8628	78.1598
7.63_269.0460m/z	3,6,3'-Trihydroxyflavone	269.046	7.62987	69.2558	65.0886	87.6732
1.68_217.1197m/z	Ser-Leu	217.12	1.68317	77.3079	84.2357	58.1887
8.97_271.0973m/z	(+)-Vestitol	271.097	8.97212	43.8754	43.0852	132.042
16.76_265.2523m/z	trans-Vaccenic acid	265.252	16.7612	87.2192	40.6272	87.6096
4.93_375.1432m/z	(+)-Pinoresinolin	375.143	4.93002	72.6053	50.0961	87.4042
12.78_453.2846n	1-Palmitoyl-2-hydroxy-sn-glycero-3-phosphoethanolamine	454.292	12.7798	50.916	41.7835	114.561
9.62_271.0962m/z	Medicarpin	271.096	9.61593	52.6089	53.5685	93.2511
11.59_467.2989n	1-Myristoyl-sn-glycero-3-phosphocholine	468.306	11.5913	40.8125	45.9451	98.7664
7.90_269.0813m/z	Echitin	269.081	7.89968	56.2437	61.6425	66.0204
5.15_333.0600m/z	Gossypetin 3-methylether	333.06	5.15217	72.3947	35.9607	69.7926
2.15_181.0506m/z	p-Hydroxyphenyllactic acid	181.051	2.15415	68.6943	50.5898	55.688
3.08_193.0488m/z	Scopoletin	193.049	3.08377	60.0919	58.788	53.7514
1.62_177.0431n	N-Hydroxymethylphthalimide	178.05	1.62418	54.3212	40.3564	73.8065
0.63_189.1346m/z	L-Homoarginine	189.135	0.631067	53.3648	56.5672	54.2041
12.01_271.2278m/z	16-Hydroxyhexadecanoic acid	271.228	12.007	32.932	46.2962	76.0782
15.73_280.2399n	9E,11E-Octadecadienoic acid	263.237	15.7346	32.226	39.6653	74.6999
1.10_146.0604m/z	Quinolin-6-ol	146.06	1.10455	45.099	22.1803	69.3008
6.71_253.0498m/z	Daidzein	253.05	6.7119	45.5976	37.2732	50.4178
5.04_433.1119m/z	Isovitexin	433.112	5.04083	55.0265	33.128	44.4004
3.02_179.0343m/z	7,8-Dihydroxycoumarin	179.034	3.01645	43.3717	41.3479	43.1004
4.14_147.0430m/z	p-Coumaric acid	147.043	4.14022	30.3675	22.264	69.6594
12.63_295.2274m/z	9(10)-Epoxy-12Z-octadecenoic acid	295.227	12.6328	24.9576	33.8661	53.1109
4.50_163.0388m/z	6-Hydroxycoumarin	163.039	4.49887	29.3158	36.0947	45.5584
11.63_285.2067m/z	Hexadecanedioic acid	285.207	11.6272	20.8458	38.5681	48.8594
14.93_271.2277m/z	2-Hydroxypalmitic acid	271.228	14.9298	22.7271	29.7245	48.9968
4.84_177.0547m/z	8-Methoxycoumarin	177.055	4.83652	20.1355	37.9238	25.4866
8.20_285.0764m/z	Glycitein	285.076	8.19968	19.3254	40.2087	18.0887
10.96_303.2319m/z	5,6-Epoxy-8Z,11Z,14Z-eicosatrienoic acid	303.232	10.9599	16.8123	19.1772	41.0906
3.13_144.0802m/z	6-Methylquinoline	144.08	3.12843	19.287	11.1606	32.0161
